# Supplementary material for: Radiochemical Feasibility of Mixing of 99mTc-MAA and 90Y-Microspheres with Omnipaque Contrast
Source: Molecules. 2022 Nov 7;27(21):7646. doi: 10.3390/molecules27217646 (PMC9656951; doi:10.3390/molecules27217646)
Supplement: Supplementary file 1 [file molecules-27-07646-s001.zip]

Archive with 1 entries (1 files):
- molecules-1981927-supplementary.pdf
